# Supplementary material for: Bi-allelic LETM1 variants perturb mitochondrial ion homeostasis leading to a clinical spectrum with predominant nervous system involvement
Source: Am J Hum Genet. 2022 Sep 1;109(9):1692–712. doi: 10.1016/j.ajhg.2022.07.007 (PMC9502063; doi:10.1016/j.ajhg.2022.07.007)
Supplement: Table S1. Extended version of Table 2 [file mmc2.xlsx]

## Sheet: Sheet1
	Family 1		Family 2	Family 3			Family 4	Family 5	Family 6	Family 7		Family 8	Family 9	Family 10			Family 11
Affected individual	S1	S2	S1	S1	S2	S3	S1	S1	S1	S1	S2	S1	S1	S1	S2	S3	S1	S2
Mutation
Mutation type	Compound heterozygous: missense and frameshift		homozygous:	homozygous:			homozygous:	homozygous:	homozygous due to UPD4	homozygous:	homozygous:	homozygous:	homozygous	splice region	splice region	splice region	homozygous: missense	homozygous: missense
Mutation at the cDNA level	c.878T>A; c.2094del		c.2220G>C	c.754_756del			c.881G>A	c.1072G>A	c.1178G>A	c.2220G>C	c.2220G>C	c.881G>A	Chr4(GRCh37):g.1827352C>G NM_012318.2:p.(Arg380Pro).	c.2071-9C>G	c.2071-9C>G	c.2071-9C>G	c.898C>T	c.898C>T
Mutation at the protein level	p.Ile293Asn; p.Asp699Metfs*13		p.*740Tyrext	p.Lys252del			p.Arg294Gln	p.Asp358Asn	p.Arg393His	p.*740Tyrext	p.*740Tyrext	p.Arg294Gln	p.Arg380Pro	p.Val691fs4*	p.Val691fs4*	p.Val691fs4*	p.Pro300Ser	p.Pro300Ser
Epidemiological data
Ethnic Group	British		Pakistani	Kuweiti			Egyptian	Chechen	Mexican	Pakistani	Pakistani	Italian	Pakistani	Portuguese	Portuguese	Portuguese	Italian	Italian
Gender	F	M	M	F	M	M	M	M	F	M	M	F	F	F	M	F	F	M
Consanguinity	No		Yes	Yes			Yes	No	No; homozygous LETM1 variant due to maternal UPD 4	Yes	Yes	Yes	Yes	Yes	Yes	Yes	No	No
Family history	Yes, affected sibling		No	Yes, 3 affected siblings			No	Parents and younger sister (suspected epilepsy, reduced muscle mass, hepatomegaly, hypertrichosis, lab unremarkable) are heterozygous for the missense variant	Brother with possible autism spectrum disorder	Yes, affected sibling		Father of the proband ataxia and neuropahty from 50yo. Phobias and anxiety. His brain MRI showed brain atrophy and moderate cerebellar atrophy, particularly prominent in vermis.	No	Yes, affected siblings			Yes, older brother and sister with the same phenotypes, deceased
Current age	35y	25y	24y	Deceased	Deceased	Deceased	Deceased	11y	17 m	15 y	8 y	39 y	1 y 2 m	Deceased (at 10m)	Deceased (at 2m)	Deceased (at 2m)	Deceased	Deceased
Birth
Prenatal features	Unremarkable	Unremarkable	Unremarkable	NA	NA	NA	NA	Twin pregnancy	NA	Unremarkable	Unremarkable	Unremarkable	Unremarkable	NA	NA	NA	Unremarkable	Oligohydramnios
Mother's past medical history	Unremarkable	Kidney infection during pregnancy	Unremarkable	Gestational diabetes	3 previous miscarriages	Gestational diabetes	Pregnancy induced hypertention	Unremarkable	Polyhydramnios, 3rd trimester spotting, cervical incompetence	Unremarkable	Unremarkable	Unremarkable	Unremarkable	NA	NA	NA	Unremarkable	Unremarkable
Weeks of Gestation	Full term	Full term	Full term	At term	37 weeks	36 weeks	40 weeks	Term (caesarean section)	38.7143	Full term	Full term	Full term	Full term	NA	NA	NA	Full term	Full term
Head Circumference at birth	35cm	34cm	NA	NA	NA	NA	NA	NA	36cm	NA	NA	NA	NA	NA	NA	NA	NA	NA
Birth weight	3.3 kg	3,49 kg	3.35 kg	2.9 kg	2.9 kg	2.7kg	2.7 kg	2.4 kg	3.1 kg	NA	NA	3.240 kg	3.04 kg	NA	NA	NA	NA	2.950 kg
Birth lengh	51cm	51cm	NA	NA	NA	NA	NA	NA	48cm	NA	NA	52 cm	NA	NA	NA	NA	NA	NA
Apgar score	NA	NA	NA	8 and 9	NA	7 and 8	NA	NA	8 and 9	NA	NA	NA	9,9,9	NA	NA	NA	NA	NA
Neonatal findings	Unremarkable	Unremarkable	Unremarkable	She was admitted to SCBU for overall assessment due to family history of previous infant deaths	No	He was admitted to SCBU due to tachypnoea, grunting and missed heart beats and so was at the hospital for the first 2 weeks of his life	No	None	Apnea, poor feeding requiring G-tube, laryngomalacia, two ventricular septal defects	NA	NA	Unremarkable	Weak cry, stridulous breathing, recurrent apneas starting few hours after birth	NA	NA	NA	NA	Hypotonia and respiratory distress
Medical history
Age at onset	1 y	<2y	2.5 y	4 m	6 m	4 m	4 m	Nystagmus 7-8 m	from birth	1.5 y	2 y	10 m	Day 1 of life	Early infantile	Early infantile	Early infantile	Early infantile	From birth
First presentation	NDD	NDD and deafness	Lost language skills	Hypotonia	Floppy, had difficulty feeding and stopped gaining weight.	Respiratory distress, fever, FTT	Myopia, nystagmus,hypotonia	5 years	Poor feeding	Difficult standing up	Difficulty standing and walking	NDD, myopathy and ataxia	Day1	NA	NA	NA	Cataracts and muscular hypotonia	Hypotonia and respiratory distress
Type of progression (rapid, moderate, slow)	Slow	Slow	Slow	Rapid	Rapid	Rapid	Moderate	Moderate	Stable	Moderate	Moderate	Slow	Initial normal neurological examination apart from weak cry and stridor. developed progressive central and peripheral hypotonia with paucity of spontaneous movements over first 4 months with poor respiratory effeort	Rapid	Rapid	Rapid	Rapid	Rapid
Regression in development	Yes	Yes	Yes, from 4 y lost motor and cognitive skills	NA	No	NA	No	No	No	Yes	Yes	Yes, from 2 y	Spent ~ 4 months in PICU and discharged home with support package in view of COVID pandemic. By 4- 5 m significant hypotonia and paucity of spontaneouus movements became evident	NA	NA	NA	Yes	No development, only regression
Age of cardiac involvement	Not applicable	Not applicable	Not applicable	NA	NA	NA	3 y	Not applicable	Two small ventricular septal defects, one spontaneously closed	Not applicable	Not applicable	5 y	Mild LVH felt secondary to hypertension. Normal function. No cardiomyopathy	NA	NA	NA	First days of life	First days of life
Loss of vision, age of onset	5y	5y	NA	NA	7 m	NA	3y	No, impaired vision, optic atrophy, nystagmus, strabism	No	11 y	8 y	4 y	Not applicable	NA	NA	NA	childhood	NA
Deafness, age of onset	2 y	18 m	6 y	NA	7 m	NA	18 m	5 y, suspected atrophy of auditory nerve	No	No problem	No problem	4 y	Failed New born hearing test, subsequent repeat hearing tests were technically dificult as she was ventilated on PICU. These were suggestive of sensorineural hearing loss	Yes	NA	NA	8 m	Birth
Ataxia, age of onset	4y	After 2y	No	NA	NA	NA	No	No	NA	2 y	2 y	2 y	Not applicable	Yes	NA	NA	1 y	NA
Metabolic acidosis	No	No	No	NA	NA	Yes at 1y	Yes	Yes	Unknown	Not documented	Not documented	No	No	NA	NA	NA	NA	NA
Respiratory distress	No	No	No	NA	Yes	Yes at 4 m, progressive after 1y	No	No	No	No	No	No	Yes - unable to support spontaneous repiration with recurrent apneas. Failed extubations on multiple occasions and finally hada tracheostomy at ~ 3 months of life with long term ventilatory support	NA	NA	NA	Yes	Yes
Main medical problem	Gait ataxia	Epilepsy with multiple seizures	Severe developmental delay, no speech, spasticity	NA	NA	NA	NA	Reduced capacity (max. walking distance 1 km)	Poor feeding, resolved	Appetie and sleep issues	Epilepsy and appetite	Psychomotor retardation	Hypotonia, poor respiratory effort, epileptic encephalopathy	NA	NA	NA	Hypotonia, myopathy, cardiomyopathy, ataxia, cataracts	Hypotonia, myopathy, cardiomyopathy, cataracts
Loss of ambulation (age)	12-13 y	6-7y	NA	NA	NA	NA	2.5 y	No	NA	5 y	5 y	2 y	Not applicable	NA	NA	NA	NA	NA
Other	Did ballet until age of 6-7y. From this age fluctuating imbalance had started. Ataxia had episodic worsening, episodic worsening responded to acetazolamide.Continuous deterioration from 7-13 years old	Less severe symptomes	Bilateral Achilles tendon surgery (extension) age 12 y and 18 y	Sweats during feeds at 4 m. At 7 m her weight was on the 3rd centile and her head circumference and height were on the 10th centile	Constipation, FTT, gastrostomy, multiorgan failure including liver and renal failure	At 50 days, he had a 2 day history of cough, poor feeding, vomiting and inactivity. At 4 m, he was noted to be developmentally delayed with head circumference, length and weight all measuring below the 3rd centile	NA	Microcephaly, reduced muscle mass.Type 3 diabetes, treatment with Repaglinid started with 11 y.	NA	Communication issue	Communication issue	CPHD was also detected, leading to early menopause, severely reduced bone density and generalized osteoporosis	Had a cardiac arrest secondary to an apneic episode with down time of 4 min during a brief period of trial of extubation at ~ 2 months of age. Subsequent MRI did not show any hypoxic ischemic element	Global developmental delay	Global developmental delay	Global developmental delay	NA	Severe failure to thrive
Developmental stages
Age of sitting	6 m	6 m	NA	NA	10 m	NA	9 m	At normal age	6 m	9 m	9 m	8 m	Not appilbale	NA	NA	NA	NA	NA
Age of walking	17 m	18 m but unstable	NA	NA	NA	NA	20 m	13 m	16 m	2 y	2 y	13 m	Not appilbale	NA	NA	NA	NA	NA
Age of first words/Language abilities	From 1 y until present only simple words	9 m	NA	NA	NA	NA	16 m	At normal age	"Mama" at 8 m	2 y	2 y	2 y only bisillabic simple words	Not appilbale	NA	NA	NA	NA	NA
Physical examination
Age at last examination	35 y	25 y	24 y	Before 1 y	Before 1 y	Before 1 y	NA	11 y	2 m	15 y	8 y	37 y	~ 1 y	NA	NA	NA	5 y	NA
Weight at last examination (SD)	38.1kg	44.4 kg	33 kg (age 15 y)	NA	NA	NA	NA	22.9 kg (-2.72)	5.5kg	25.7 Kg	19.6 Kg	Decreased body mass index (BMI), 37 kg	10.5 kg	NA	NA	NA	NA	NA
Height at last examination (SD)	153cm, 3rd centile	152.4 cm	170 cm (age 15 y)	NA	NA	NA	NA	132.6 cm (-1.43)	58.5cm	Not checked	Not checked	143 cm	NA	NA	NA	NA	NA	NA
Head Circumference	53.3cm (at 15y), 25th centile	50cm (5y) below 50th celtile	NA	NA	NA	NA	NA	50.2 cm (age 9 y; -2.26), below 10th centile	39.5cm below 3rd centile	50 cm below 3rd centile	51 cm below 50th centile	NA	NA	NA	NA	NA	NA	NA
Dysmorphism (description)	Yes (long thin face with prominent nose, low sitting earls)	Yes miild	No	NA	Yes, facies myopathica	NA	No	No	Bitemporal narrowing micrognathia High arched palate overrriding posterior sutures AFOF	No	No	Yes, low set ears, micrognathia,	Nil significant	NA	NA	NA	NA	NA
Other	Joint contractures at knees, elbows and hands	Joint contractures at knees, elbows and hands	NA	Blue sclera	NA	NA	NA	Microcephaly, dystrophy, reduced muscle mass, hypertrichosis	NA	NA	NA	Hypertrichosis	Mild hypertension- on amlodipin	Feeding difficulties	NA	NA	NA	Severe failure to thrive
Cognitive and behavioral state
Intellectual disability/cognitive impairment (age of diagnosis)	Yes (6 y)	Yes	Psychomotor retardation	NA	NA	NA	No	Learning disability (NA)	Developmental delay	NA	NA	Yes, 2 y	NA	NA	NA	NA	Yes	Not applicable
Behavioural and psychiatric symptoms	No	No	No	NA	NA	NA	No	No	No	Rage	No	Repeated panic attacks, agitation	NA	NA	NA	NA	No	No
Autism	No	No	No	NA	NA	NA	No	No	No	Yes	Yes	Yes	NA	NA	NA	NA	No	No
Neurological examination
Cranial nerves	Mild weakness of facial muscles	Right sided esotropia	Unknown	NA	NA	NA	NA	Nystagmus	Unknown	Normal	Normal	Divergent strabismus and bilateral, diplopia	Full range of ocular movements, paucity of facial movements, weak cry even prior to tracheostomy, poor suck and swallow	NA	NA	NA	Strabismus	NA
Hypotonia	No	No	No	Significant shoulder girdle and limb hypotonia	Yes	Yes	Yes	Yes	No	No	No	Yes, facial hyposthenia, diffuse skeletal muscle hypotrophy, generalized amyotrophy	Peripheral and central	NA	Yes	Yes	Yes	Yes
Spasticity/ hypertonia	Yes, UL and LL	Yes, UL and LL	Yes	NA	NA	NA	No	No	No	Yes	Yes	No	No	Yes	Yes	Yes	NA	NA
Ataxia	Yes	UL mild, gait ataxia more severe than sister	NA	NA	NA	NA	No	No	Not applicable	Yes	Yes	Yes	Not applicable	Yes	NA	NA	Yes, nystagmus	NA
Myopathy	No	No	No	NA	Yes	NA	Yes	Yes	NA	No	No	Yes	No	NA	NA	NA	Yes	Yes
Hyperkinetic/hypokinetic movement disorders	Myoclonic jerks in limbs and facial muscles. Movement related myoclonus/slow movements. Tremor in fingers when arms outstreched	Myoclonic jerks in limbs and facial muscles. Movement related myoclonus/slow movements. Tremor in fingers when arms outstreched	Tremor of hands	NA	NA	NA	NA	No	No	No	No	No	Severe paucity of spontaneous movements and facial epressions - minimal distal movements of hands. Able to move neck around at times.	Dystonia	NA	NA	NA	NA
Peripheral neuropathy	Yes	Yes	NA	NA	NA	NA	No	No	NA	No	No	No	No	NA	NA	NA	NA	NA
DTRs	Biceps present (R) and reduced. Supinator reduced. Knee and ankle brisk. Clonus bilateral	Upper limb reduced. Lower limb brisk. Clonus biletaral	NA	Not brisk	Diminished	Normal	Normal	Normal	NA	Brisk	Brisk	Reduced in UL, absent in LL	Present except ankle reflexes	NA	NA	NA	NA	NA
Speech	No speech	Some words	No speech	NA	NA	NA	No	Regular	No	No speech	No speech	Yes progressive impairment	Nil. Trachi ventilated	NA	NA	NA	NA	NA
Dysarthria	Yes	Yes	Yes	NA	NA	NA	NA	No	NA	No	No	Yes	Not applicable	NA	NA	NA	NA	NA
Gait	Spastic-ataxic	Spastic-ataxic gait	Uses a walker	NA	NA	NA	Normal	Unremarkable	NA	Cant walk	Cant walk	Ataxic	Not applicable	NA	NA	NA	NA	NA
Extensor plantars	Yes	Yes	NA	NA	NA	NA	NA	Regular	Unknown	Upgoing	Upgoing	No	Absent	NA	NA	NA	NA	NA
Sensory examination	Reduced pain sensation	Reduced pain sensation	Unknown	NA	NA	NA	Normal	Regular	Unknown	Difficult to comment	Difficult to comment	Normal	Not applicable	NA	NA	NA	NA	NA
Muscular atrophy	Symmetrical more pronounced in the dystal part of LL	In LL	In hands	NA	NA	NA	No	Yes	No	Yes	Yes	Yes, especially in LL	Not applicable	NA	NA	NA	NA	NA
Encephalopathy	No	No	No	NA	NA	NA	No	No	No	No	No	No	Global DD. Shows some reposiveness to surroundings- touch , sounds and visual stimuli	NA	NA	NA	yes	NA
Feeding difficulty	Dysphagia always	No	No	NA	7 m	NA	No	No	Yes, but resolved	Yes	Yes	No	Initially bottle fed. NG fed post need for ventilatory support. Poor suck and swallow	NA	NA	NA	NA	NA
Other	Slim arms and legs, cold feet and hands	Slim arms and legs, cold feet and hands	On a wheel chair	NA	NA	Extended posture in both his lower limbs	-	-	-	-	-	-	Has eczema	-	-	-	-	-
Epilepsy
Seizures	Yes	Yes	Yes	NA	NA	NA	One attack of febrile convulsion another attack at age of 8 years	No	No	Yes	Yes	No	Infantile spasms and myoclonic jerks at ~7 m of age.	Yes	Yes	Yes	Yes	No
Age of onset	14y	9y	5y	NA	NA	NA	18 m	NA	NA	5 y	5 y	NA	7 m	NA	NA	NA	NA	NA
Pharmacoresistance	Now well controlled	No	Well controlled	NA	NA	NA	No	NA	NA	No	No	NA	Spasms reduced and did not completely settle with ACTH. EEG did not show any improvement with steroid therapy and continues to be abnormal in keeping with epileptic encephalopathy	NA	NA	NA	NA	NA
Seizure type	Tonic-clonis seizures	Tonic-clonis seizures	Focal epilepsy, generalized seizures, absence epilepsy	NA	NA	NA	NA	NA	NA	GTC	GTC	NA	Infantile spasms and myoclonic jerks	NA	NA	NA	NA	NA
Maximum frequency of seizures	One in 2 years	In clusters 2-3 times every 2-3 months	1 - 3/year in recent years	NA	NA	NA	NA	NA	NA	Once per day	Once per day	NA	Hourly clusters of spasms at peak	NA	NA	NA	NA	NA
Seizure duration	3-4 min	2-3 min	1 min	NA	NA	NA	NA	NA	NA	2-3 minutes	2-3 minutes	NA	Seizures continue	NA	NA	NA	NA	NA
Status epilepticus	No	No	No	NA	NA	NA	No	NA	No	No	No	NA	No	NA	NA	NA	No	No
EEG			18 years: 3-4 Hz activity in the left fronto-pretemporal region as single potentials and short trains, with amplitude up to 150 micro volt, and a single 3-4 Hz irregular spike/wave paroxysm lasting 1 second	NA	NA	NA	NA	Background slowing	Abnormal EEG due to excessive sharp transients. No epileptiform activity.	NA	NA	Normal	9/6/20 :The EEG shows evidence of mild maturational lag expressed by asymmetrical increase in posterior slow. 04/07/20:The EEG has significantly deteriorated compared to the previous recording. The occasional sharp transients seen previously are now replaced by frequent bilateral and independent epileptiform discharges in the fronto-central leads which tend to bilateralise. This abundant spike an…	NA	NA	NA	Abnormal	Abnormal
Epilepsy syndrome	Generalized	Generalized	Generalized	NA	NA	NA	NA	-	No	No	No	No	Refractory spasms and myoclonic epilepsy	NA	NA	NA	Yes	NA
Cardiac system
Cardiomyopathy	No	No	No	NA	NA	Cardiomegaly due to pericardial effusion at 5 months	Left ventricular hypertrophy	No	No	No	No	No	Nil. Mild LVH felt secondary to hypertension	NA	Yes	NA	Yes	Yes
Pericardial effusion	No	No	No	Yes, 7 months (treated)	NA	Yes, 5 months (resolved) 1 year (resolved with pericardiocentesis)	Yes	NA	No	No	No	No	No	NA	NA	NA	NA	NA
ECG	Normal	Normal	Normal (age 20 years)	NA	NA	sinus bradycardia	NA	Normal	Normal	Not done	Not done	Short PQ interval, delta wave	Normal	NA	NA	NA	NA	NA
Echocardiography (date and report if several)	Normal	Normal	NA	Mild ventricular hypertrophy, and small ASD/PFO.Repeat ECHO showed 2 small ASDs, left ventricle hypertrophy that evolved to biventricular hypertrophy with a mild LVOTO. ECHO at 7 months revealed pericardial effusion. At 1 yo - hypertrophic dilated left ventricle with poor systolic function	Left ventricular hypertrophy and ejection fraction was 50%	ECHO at birth a thick myocardium with first degree heart block. ECHO showed hypertrophied left ventricle and a repeat ECHO showed the same presentation with good ventricular function. At 1yo pericardial effusion	First echo was done at age of 3 years mild ventricular hypertrophy and minimal mid cavity obstruction	NA	Two ventricular septal defects, one closed spontaneously	Not done	Not done	Normal	NA	NA	NA	NA	NA	NA
Other	-	-	-	-	-	-	-	-	-	-	-	Holter ECG: ventricular pre-excitation syndrome	-	-	-	-	-	-
Ocular systems
Visual disturbances	No	No	No	NA	NA	NA	NA	Yes	No	Yes	Yes	Yes	Normal ophthalmo assessment. Doesn’t reliably fix or follow	NA	NA	NA	NA	NA
Reduced visual acuity	Yes	Yes	Yes	NA	Yes	NA	Yes	Yes	NA	Yes	Yes	Yes	NA	NA	NA	NA	Yes	NA
Visual acuity	Very low	6/9 with both eyes open using Cardiff cards	6/38 Cardiff (age 21 y)	NA	NA	NA	NA	1/50 (left), 1/30 (right), 1/20 (both)	NA	Reduced	Reduced	0.2-0.3 not corrected with lenses	NA	NA	NA	NA	NA	NA
Optic atrophy	Yes, left>right	Mild pale disc/bileteral	Yes	NA	NA	NA	NA	Yes	NA	Not checked	Not checked	Mild	Nil at last assessment	NA	NA	NA	No	No
Cortical blindness	No	No	No	NA	NA	NA	NA	No	NA	Yes	Yes	No	NA	NA	NA	NA	NA	NA
Nystagmus	No	No	Yes	Yes	Yes	NA	Birth	Yes	No	No	No	Yes, horizontal	No	NA	NA	NA	Yes	NA
Ophthalmoparesis, progressive, external	No	No	No	NA	NA	NA	No	No	No	No	No	No	No	NA	NA	NA	No	No
Ptosis	No	No	No	NA	NA	NA	NA	No	No	No	No	Yes from birth	No	NA	NA	NA	No	No
Cataract	No	No	Yes, bilateral	NA	NA	NA	3 y	No	NA	No	No	Congenital bilateral cataract	No	NA	NA	NA	Yes	Yes
Retinitis pigmentosa	No	No (at 6yo)	No	NA	NA	NA	No	No	NA	No	No	NA	No	NA	NA	NA	Yes	NA
Fundoscopy	Normal	Normal	Blege papiller	NA	NA	NA	NA	Optic atrophy	NA	Not done	Not done	Hard to evaluate, due to fixed miosis: mild optic nerve pallor, sharp margins	Normal	NA	NA	NA	Abnormal	NA
Electodiagnostic test results’(ERG/VEPs)	VEP - – post retinal disfunction, normal ERG	Was not done	NA	NA	NA	NA	NA	VEP reduced/absent	NA	Not done	Not done	Not available	Not done	NA	NA	NA	Visual evoked potentials documented an increased latency. Electroretinogram was severely abnormal for increased latency and reduced amplitude	NA
Other	-	-	-	-	-	-	-	Strabismus divergens dexter, astigmatism	-	-	-	Exo-hypertropia, diplopia, signs of past bullous keratopathy, tight bilateral miosis	-	-	-	-	-	-
Auditory system
Sensorineuronal deafness	Yes	Yes	Yes from age 6 y	NA	Yes	NA	20 m/ severe	Yes	No	Not tested	Not tested	Yes, severe	Yes	Yes	NA	NA	Yes	Yes
Bilateral deafness	Yes	Yes	Yes	NA	Hearing loss	NA	Bilateral	NA	No	Not tested	Not tested	Yes	NA	NA	NA	NA	Yes	Yes
Brain stem auditory evoked response	NA	Normal - at the age of 6 weeeksprofound loss of high frequencies and severe loss of low frequencies - at 5 y	NA	NA	NA	NA	NA	NA	No	Not done	Not done	Marked bilateral brainstem dysfunction	NA	NA	NA	NA	Abnormal	Abnormal
Hearing aids (age when started to use)	Yes	Yes, from 5y	From 6 y	NA	NA	NA	22 m	Yes (NA)	No	Not in use	Not in use	4 y	NA	NA	NA	NA	Yes	NA
Other systems
Gastrointestinal disorders	No	No	No	NA	Constipation	NA	One attack of haematemesis	No	No	Constipation	No problem	No	No	NA	NA	NA	NA	Necrotic enterocolitis
Diabetes, age of onset	Yes, 18 yo	Yes, recently	No	NA	NA	NA	NA	10 y	No	No	No	No	No	NA	NA	NA	NA	NA
Kiphoscoliosis	Yes	No	No	NA	NA	NA	No	No	No	Yes	Yes	No	NA	NA	NA	NA	NA	NA
Other	Thin face, thin hands, teeth abnormalities	Thin face, thin hands, teeth abnormalities		NA	NA	NA	Hypoglycemia	-	-	Sleep disturbance	-	Combined pituitary hormones deficiency, osteoporosis	Felt to have mild flexion contracture at wrist and knee	NA	NA	NA	Hypertrophic cardiomyopathy and hepatomegaly	Hypertrophic cardiomyopathy
Laboratory tests
Serum lactate	NA	NA	NA	Elevated (3.56 mmol/L), at 2 months of age reduced (2.56mmol/L)	Repeatedly elevated at 12.65 mmol/L.	A sharp elevation (11 mmol/L) that gradually normalised (2.4 mmol/L). Repeat lactate in 2 weeks - reduced lactate levels (2.66 mmol/L)	High level of lactate 10 mmol/l with hypoglycemic attacks which normalise afterwards	Max. 20 mmol/l (after ergometry)	NA	NA	NA	Mild increase	Normal	NA	NA	NA	Mild increase	Increase
Serum lactate/pyruvate ratio	NA	NA	NA	NA	NA	Elevated lactate/pyruvate ratio (L/P: 105.6), repeat in 2 weeks - an elevated L/P ratio (111)	NA	NA	NA	NA	NA	NA	Normal	NA	NA	NA	NA	NA
Lactic acidosis	No	No	No	NA	Yes	NA	Yes but with attacks of hypoglycemia	Yes	NA	NA	NA	NA	No	Yes	Yes	Yes	Increased	Increased
VLFA	NA	NA	NA	NA	NA	NA	NA	NA	NA	NA	NA	NA	Normal	NA	NA	NA	NA	NA
WC enzymes	NA	NA	NA	NA	NA	NA	NA	NA	NA	NA	NA	NA	Normal acid maltase	NA	NA	NA	NA	NA
Serum CK-MB	NA	NA	NA	CK-MB was also elevated (9.7 ng/ml	NA	Elevated CK-MB (10.5 ug/L) and elevated CPK (82 U/L)	NA	Normal	NA	NA	NA	NA	Normal	NA	NA	NA	Normal	Normal
Serum ketones	NA	NA	NA	NA	NA	NA	NA	NA	NA	NA	NA	NA	Normal	NA	NA	NA	NA	NA
Serum ammonia	NA	NA	NA	NA	Normal	NA	NA	NA	NA	NA	NA	Normal	Normal	NA	NA	NA	NA	NA
Serum glucose	NA	NA	NA	NA	NA	NA	Hypoglycemia / 2mmol/l	12.8 mmol/l	NA	NA	NA	Normal	Normal	NA	NA	NA	NA	NA
Liver function tests	NA	NA	Normal	NA	Elevated AST (74 IU/L)	Elevated alkaline transferase (ALT: 75 U/L	ALT 187 IU/L / AST 255 IU/L all during attack of hypoglycemia	Normal	NA	Normal	Normal	Normal	Elevated GGT 140IU rest normal	NA	NA	NA	GOT/GPT 88/135 UI/L	GPT/GOT 162/139 UI/L
Renal function tests	NA	NA	Normal	NA	NA	NA	Normal	Normal	NA	Normal	Normal	Normal	Normal	NA	NA	NA	NA	NA
Plasma amino acids (abnormal results)	Increased alanine (605), glycine, serine	Increased serine, Glycine, homocystein	No	NA	NA	NA	Normal	Alanine 501-597 µmol/l (232-494)	Normal	NA	NA	Normal	Normal	NA	NA	NA	NA	Mild generalized increase of plasma aminoacids
Urine amino acids (abnormal results)	NA	NA	No	NA	NA	NA	Normal	NA	NA	NA	NA	Increased levels of aspartic, serine, and glycine.	Normal	NA	NA	NA	NA	NA
Urine organic acids (abnormal results)	NA	NA	Methylglutaconic acid excretion	NA	Moderately elevated beta-hydroxybutrate and aceoacetate Mildly elevated fumarate and malate	NA	Significant elevation of adipic acid	Normal	NA	NA	NA	The gas-chromatographic plot, relative to the urine sample, showed an increase in the excretion of some intermediates of the cycle of tricarboxylic acids (succinic, fumaric, 2-ketoglutaric and aconitic) associated with an increase in acid excretion 3-methylglutaconic and 3-methylglutaric. In addition, an increased excretion of pyruvic acid was found together with a modest increase in 3-hydroxybut…	Normal	Urinary 3-MGA raised	Urinary 3-MGA raised	Urinary 3-MGA raised	Increased Krebs cycle metabolites, lactic acid	Increased Krebs cycle metabolites, lactic acid
Genetic tests with negative results	Negative genetics for SCA1, SCA2, SCA3, SCA6, SCA7, FRDA, EA2, common POLG mutations, mtDNA rearrangements, common point mutations of mtDNA	NA	Chromosome microarray	NA	mtDNA copy number in muscle normal	NA	NA	Long-range PCR of mitochondrial DNA in muscle No single or multiple deletions could be observed	None	LETM1, ENST00000302787.2:c.2220G>C, ENSP00000305653.2:p.Ter740TyrextTer26	LETM1, ENST00000302787.2:c.2220G>C, ENSP00000305653.2:p.Ter740TyrextTer26	Karyogram, mtDNA sequence, exome sequencing	CGH microarray, Congenital myaesthenic syndrome, common mitochondrial mutations, SMA- Negative. Rapid whole exome sequencing: LETM1 mutation as above	NA	NA	NA	Nagative SCO1,SCO2,COX15,EFG1,EFG2,EFG3,SUCLA2,MTO1,DNAJC1, AGK, SERAC1	NA
Other available laboratory tests	NA	NA	NA	At 2 months- normal readings for CBC, amino acids, ions, metabolites, carnitine, and acylcarnitine	Abnormal C8 and C12 acylcarnitines	Elevated total carnitine (105 umol/L)	NA	Serum glucose max. 13.1 mmol/l (oGTT: 30 min); HbA1C 6.5 % (47.5 mmol/mol); CSF-alanine 46.3 µmol/l (19.9-31.3)	None	NA	NA	Plasma FGF21 levels were significantly elevated 2554 (normal range 0 - 153 pg/ml). Thalassemia trait, multiple pituitary hormones defect	NA	NA	NA	NA	NA	NA
Other genetic findings	NA	NA	NA	NA	NA	NA	NA	NA	chromosomal microarray: maternal UPD4 arr (4) x2 hmz	NA	NA	p.Cys282Ser homozygous variant in OTX2; p.Val723Met heterozygous variant in AFG3L2; p.Lys633Arg heterozygous variant in POLG		NA	NA	NA	NA	NA
Investigations
Muscle biopsy	Normal	NA	NA	NA	Histopathological changes associated with mitochondrial disorders		NA	Normal	NA	NA	NA	Neurogenic muscle atrophy	Oxidative enzymes (NADH, SDH, COX, COX/SDH): stains for oxidative enzymes are uniform. There are no pathological features of note. No COX-negative fibres are present. Immunohistochemistry Slow and fast myosin: considerable type 1 predominance and co-expression of slow and fast myosin in some fibres. Neonatal myosin: ubiquitous expression Developmental myosin: absent; the control section is normal…	NA	NA	NA	CI reduced (-40%), CIV reduced (-40%)	NA
EMG	Denervation and reinnervation proceses	Normal (at 6o)	NA	NA	Myopathic changes	NA	NA	NA	NA	Mild Neuropathic changes (8/10/2010)	NA	Myophatic changes	Normal	NA	NA	NA	NA	NA
NCS	Neuropathy with patchy axonal and demyelinating features	Normal (at 6y)	NA	NA	NA	NA	NA	NA	NA	Mild Neuropathic changes (8/10/2010)	NA	Normal	Normal	NA	NA	NA	Axonal neuropathy	NA
Muscle hystochemistry	Normal	Normal (at 5y)	NA	NA	Scattered necrotic and regenerating fibres. COX-deficient reported. Excess internal nuclei. Lipid depositions within fibres. Prominent mitochondrial pattern in vacuolated fibres.	NA	NA	COX normal, SDH normal, no ragged red fibres. Western blot analysis of mitochondrial markers: global reduction, ATP5F1A normal-elevated	NA	NA	NA	Mitochondrial dysfunction as multiple ragged-red fibers with increased fiber anisometry were detected. COX-negative fibers were revealed by histoenzymatic analysis	Biopsy looked neurogenic but also had quite a lot of glycogen and increase in A Phos; Acid maltase had previously been looked at and was normal.	NA	NA	NA	COX reduced or absent in several fibers	NA
Respiratory chain enzyme analysis (RCEA)	Borderline-low activity of complex I II+III and IV.	Complex I and IV defeciency (Fibroblasts western blot)	Complex II defeciency (Fibroblasts western blot)	NA	Normal mitochondrial structure, and respiratory chain enzyme activities were decreased (OXPHOS complexes I, II, III and IV - UCL). mtDNA depletion was suspected but reported normal (See above)	NA	NA	Combined defect of respiratory chain complexes I, III and IV	NA	NA	NA	Reduced activity of all mitochondrial respiratory complexes with the exception of complex II	Borderline low complex IV	CI def. 37% (BN-PAGE)	NA	C I def. 38% (BN-PAGE)	Complex I and IV deficiency (Muscle western blot)	Complex I and IV deficiency (Fibroblasts and muscle western blot)
CSF	Normal, alanine was slightly raised at 38.	NA	NA	NA	NA	NA	NA	Normal	NA	NA	NA	NA	NA	NA	NA	NA	NA	NA
CSF lactate	Normal	NA	NA	NA	NA	NA	NA	2.6 mmol/l (<2.1)	NA	NA	NA	NA	Initial mildly raised CSF lactate with normal plasma lactate. However Normal CSF lactate on repeat testing	NA	NA	NA	NA	NA
Other	NA	NA	NA	NA	Some lipid droplets within myofibrils. Mitochondria size and numbers normal.	NA	NA	FGF21 861 pg/ml (<200)	-	-	-		The liver remains slightly enlarged. No focal liver lesions seen. The liver parenchyma is again noted to be echogenic. Normal Kidneys	NA	NA	NA	NA	NA
Brain MRI																		NA
Main anomalies, age when the scan was done	Severe cerebellum and pontine atrophy	NA	Report only - 4 years, normal	At 9 months mildy ventricular asymmetry (left venticle slightly larger)	Report only - Non-specific changes.	NA	Cortical atrophy	Severe optic nerve and chiasm atrophy (8 years)	Mild vermian hypoplasia, 1 week old	NA	T2WS/FLAIR hyper intensities in periventricular white matter of bilateral parieto occipital lobes on both sides. Severe optic nerve and chiasm atrophy.	At 8 yo - cerebral cortical atrophy, associated with hypoplasia of the cerebellum, mostly evident in the cerebellar vermis, shrunken pituitary gland and slightly sharpened	Normal: 9/12/2019-( day 11); 17/2/20 (2 1/2 months)	NA	NA	NA	8m, 13, and 31 m showing brainstem and cerebellar vermis hypoplasia, ventriculomegaly and delayed myelination	NA
Survival																		NA
Age of death	Alive	Alive	Alive at 24 y	1y	2 y 9 m	1 y 3 m	8 y	Alive	alive at 17 months	Alive	Alive	Alive at 39 y	NA	NA	NA	NA	6 y	4.5
S: subject; F : female; M : male; m : month(s); y : year(s); NA not available; NDD;neurodevelopmental delay; DTRs; deep tendon reflexes, UL: upper limbs; LL: lower limbs; GTC: generalized clonic-tonic; ECG: electroencephalography, LVH: left ventricular hypertension; VEP: visually evoked potentials; L/P: lactate/piruvate; EMG: electromyography; NCS: nerve condunction studies; CSF: cerebrospinal fl…
